# Supplementary material for: Genetic polymorphisms in Plasmodium falciparum chloroquine resistance genes, pfcrt and pfmdr1, in North Sulawesi, Indonesia
Source: BMC Res Notes. 2017 Apr 4;10:147. doi: 10.1186/s13104-017-2468-1 (PMC5379540; doi:10.1186/s13104-017-2468-1)
Supplement: Supplementary file 1 — Additional file 1: Table S1. Table of the observed genotypes in this study. [file 13104_2017_2468_MOESM1_ESM.xlsx]

## Sheet: sheet1
		Giemsa		pfcrt			pfmdr1
	Location			PCR-RFLP	Miseq		PCR-RFLP	Miseq
sampleID		Pf	Pv	codon 76	haplotype	codon 72	mdr1	86
1	Manado	+		T	SVMNT	agt	Y	Y
2	Manado	+		ND	ND	ND	ND	ND
3	Manado	+		T	SVMNT	agt	Y	Y
4	Manado	+		T	SVMNT	agt	Y	Y
5	Manado	+		T	SVMNT	agt	Y	Y
6	Manado	+		T	SVMNT	agt	N	N
7	Manado		+	ND	SVMNT	agt	ND	N
8	Manado		+	ND	ND	ND	ND	ND
9	Manado		+	ND	ND	ND	ND	ND
10	Manado	+		ND	ND	ND	ND	ND
11	Manado	+		ND	ND	ND	ND	ND
12	Manado	+		ND	ND	ND	ND	ND
13	Manado	+		T	SVMNT	agt	Y	Y
14	Manado	+		T	SVMNT	agt	N	N
15	Manado	+		T	SVMNT	agt	Y	Y
16	Manado		+	ND	ND	ND	Y	ND
17	Manado	+		T	SVMNT	agt	Y	Y
18	Manado	+		T	SVMNT	agt	Y	Y
19	Manado	+		T	SVMNT	agt	Y	Y
20	Manado	+		T	SVMNT	agt	Y	Y
21	Manado	+		T	SVMNT	agt	Y	Y
22	Manado		+	T	SVMNT	agt	Y	Y
23	Manado	+		T	SVMNT	agt	N	N
24	Manado	+		T	SVMNT	agt	Y	Y
25	Manado		+	ND	SVMNT	agt	ND	ND
26	Manado	+		ND	SVMNT	tct	Y	Y
27	Manado		+	ND	SVMNT	agt	Y	Y
28	Manado		+	ND	ND	ND	ND	ND
29	Manado		+	ND	ND	ND	ND	ND
30	Manado	+		T	SVMNT	agt	Y	Y
31	Manado		+	ND	ND	ND	ND	ND
32	Manado		+	ND	SVMNT	agt	ND	ND
33	Manado		+	ND	ND	ND	ND	ND
34	Manado		+	T	SVMNT	tct	Y	Y
35	Manado		+	T	SVMNT	agt	Y	Y
36	Manado		+	ND	ND	ND	ND	ND
37	Manado	+		T	SVMNT	agt	Y	Y
38	Manado		+	ND	ND	ND	ND	ND
39	Manado	+		T	SVMNT	agt	Y	Y
40	Manado	+		T	SVMNT	agt	Y	Y
41	Manado	+		T	SVMNT	agt	Y	Y
42	Manado		+	ND	ND	ND	ND	ND
43	Manado	+		T	SVMNT	agt	Y	Y
44	Manado	+		T	SVMNT	agt	Y	Y
45	Manado		+	ND	ND	ND	Y	Y
46	Manado	+		T	SVMNT	agt	Y	Y
47	Manado	+		T	SVMNT	agt	Y	Y
48	Manado		+	ND	SVMNT	agt	ND	ND
49	Manado	+		ND	SVMNT	agt	N	N
50	Manado		+	T	SVMNT	tct	Y	Y
51	Manado		+	ND	ND	ND	ND	ND
52	Manado	+		ND	ND	ND	ND	Y
53	Manado	+		T	SVMNT	agt	Y	Y
54	Manado		+	ND	SVMNT	agt	Y	Y
55	Manado			ND	SVMNT	agt	Y	Y
56	Manado	+		ND	ND	ND	ND	ND
57	Manado			ND	SVMNT	agt	ND	ND
58	Bitung	+		T	SVMNT	agt	Y	Y
59	Bitung	+		T	ND	ND	Y	Y
60	Bitung			T	SVMNT	agt	Y	Y
61	Bitung		+	ND	ND	ND	ND	ND
62	Bitung			ND	ND	ND	ND	ND
63	Bitung		+	ND	ND	ND	ND	ND
64	Bitung		+	T	SVMNT	agt	Y	Y
65	Bitung	+		T	SVMNT	agt	Y	Y
66	Bitung	+		T	SVMNT	agt	Y	Y
67	Bitung	+	+	T	SVMNT	agt	Y	Y
68	Bitung		+	ND	ND	ND	ND	ND
69	Bitung		+	ND	ND	ND	ND	ND
70	Bitung	+		T	SVMNT	agt	N	N
71	Bitung	+	+	ND	ND	ND	ND	ND
72	Bitung		+	ND	ND	ND	ND	ND
73	Bitung		+	ND	SVMNT	agt	Y	Y
74	Bitung	+		ND	SVMNT	agt	Y	Y
75	Bitung		+	ND	SVMNT	agt	ND	ND
76	Bitung	+		T	SVMNT	agt	Y	Y
77	Bitung	+		ND	SVMNT	agt	Y	Y
78	Bitung	+		T	SVMNT	agt	Y	Y
79	Bitung	+	+	T	SVMNT	agt	Y	Y
80	Bitung	+		T	SVMNT	agt	Y	Y
81	Bitung	+		T	SVMNT	agt	Y	Y
82	Bitung	+		T	SVMNT	agt	Y	Y
83	Bitung	+		ND	SVMNT	agt	ND	ND
84	Bitung			T	SVMNT	agt	Y	Y
85	Bitung			ND	ND	ND	ND	ND
86	Bitung	+	+	T	SVMNT	agt	Y	Y
87	Bitung	+		ND	SVMNT	agt	Y	Y
88	Bitung	+		T	SVMNT	agt	Y	Y
89	Bitung	+		T	SVMNT	agt	Y	Y
90	Bitung	+		T	SVMNT	tct	Y	Y
91	Bitung	+		T	SVMNT	tct	Y	Y
92	Bitung	+		T	SVMNT	agt	Y	Y
93	Bitung	+		T	SVMNT	agt	Y	Y
94	Manado	+		ND	SVMNT	agt	N	N
95	Manado	+		T	SVMNT	tct	Y	Y
